# Supplementary material for: Improving Quality of Life in Bipolar Disorders with an Immersive Virtual Reality Remediation Training Randomized Controlled Trial (RCT)
Source: J Clin Med. 2024 Jul 2;13(13):3886. doi: 10.3390/jcm13133886 (PMC11242424; doi:10.3390/jcm13133886)
Supplement: Supplementary file 1 [file jcm-13-03886-s001.zip]

Archive with 1 entries (1 files):
- jcm-3071624-supplementary.pdf
